# Supplementary material for: Effectiveness of group-based psycho-education on preventing postpartum depression among pregnant women by primary healthcare provider in primary healthcare institution: a cluster-randomized controlled trial
Source: Front Psychiatry. 2024 Sep 10;15:1433942. doi: 10.3389/fpsyt.2024.1433942 (PMC11420118; doi:10.3389/fpsyt.2024.1433942)
Supplement: Supplementary file 1 [file DataSheet1.zip]

Archive with 3 entries (3 files):
- Prenatal Group-Based Psychoeducation Manual for Providers.pdf
- Supplementary Table 1-CONSORT checklist.pdf
- Supplementary Table 2-Description of the study variables.pdf
